# Supplementary material for: Establishment of ITS-Derived Species-Specific PCR Assay Method for Discriminating Herbal Medicine Descurainiae Semen from Its Commercial Adulterants
Source: Plants (Basel). 2025 Dec 25;15(1):73. doi: 10.3390/plants15010073 (PMC12788001; doi:10.3390/plants15010073)
Supplement: Supplementary file 1 [file plants-15-00073-s001.zip]

Archive with 1 entries (1 files):
- plants-4050179-supplementary.pdf
